# Supplementary material for: Effects of Atorvastatin and Simvastatin on the Bioenergetic Function of Isolated Rat Brain Mitochondria
Source: Int J Mol Sci. 2024 Aug 3;25(15):8494. doi: 10.3390/ijms25158494 (PMC11313418; doi:10.3390/ijms25158494)
Supplement: Supplementary file 1 [file ijms-25-08494-s001.zip]

Archive with 1 entries (1 files):
- ijms-3111142-supplementary.pdf
